# Supplementary material for: A genome-wide association study identifies an African-specific locus on chromosome 21q22.12 associated with Burkitt lymphoma risk and survival
Source: Leukemia. 2025 Jul 11;39(9):2196–206. doi: 10.1038/s41375-025-02690-8 (PMC12380610; doi:10.1038/s41375-025-02690-8)
Supplement: Supplementary file 2 — Tables S1-S15 [file 41375_2025_2690_MOESM2_ESM.xlsx]

## Sheet: Table of Contents
Table
Table S1	BL GWAS variants within the chr 21q22.12, 3q26.1 and 6q25.3 loci at a p-value < 1E-05 threshold
Table S2	Analysis within the chr21q22.12 locus (+/- 1Mb) condititioned on rs111457485 and controlling for batch effects
Table S3	Associations for the 21q22.12 CS-SNPs controlling for EBV
Table S4	Credible set (95%) genetic variants within the chr21q22.12 and 3q26 loci identified by SuSiE analysis
Table S5	Annotation of the chr21q22.12 credible set variants
Table S6	eQTL analysis for the chr21q22.12 variants in blood of 1012 African-American controls from the Jackson Heart Study
Table S7	Transcription Factor Binding Motif analysis for the chr21q22.12 CS-SNPs with regulatory activity based on Luciferase reporter assays
Table S8	Analysis of somatic mutations in tumors of 89 BL patients from Uganda in relation to 21q22.12 GWAS signal
Table S9	Effect sizes of BL GWAS SNPs within the chr21q22.12 locus by tumor anatomic sites
Table S10	Characteristics of 228 BL patients from Uganda with vital status data
Table S11	Multivariable Cox regression analysis of Overall Survival (OS) for 21q22.12 CS-SNPs
Table S12	Significant eQTLs for SNPs in credible set of the 3q26 locus
Table S13	Significant associations (genes, regions) from multimarker tests (MAGMA and TWAS-FUSION)
Table S14	Characteristics of BL cases in GWAS versus those in GWAS and Burkitt Lymphoma Genome Sequencing Project (BLGSP)
Table S15	List of BL-derived cell lines genotyped for rs111457485 at chr21q22.12

## Sheet: Table S1
Table S1. BL GWAS variants within the chr 21q22.12, 3q26.1 and 6q25.3 loci at a p-value < 1E-05 threshold and variants previously associated with BL in candidate-based analyses
								Cases					Controls
Locus	rsID	Chr	Position (hg19)	Ref allele	Effect allele	EAC	EAF (overall)	EAF (cases)	N, Hom_effect	N, Het	N, Hom_Ref	HWE (p-value)	EAF(controls)	N, Hom_Effect	N, Het	N, Hom_Ref	HWE (p-value)	Imputation info	Beta†	SE	OR (95%CI)	P-value
21q22.12	rs7281519	21	37014278	C	T	2057	0.221421	0.2	35	250	515	0.507584	0.225878	208	1321	2316	0.268775	1	-0.336556	0.072905	0.714 (0.619 - 0.824)	3.90532e-06
	rs112786217	21	37045584	C	T	1124.95	0.121093	0.10075	9	143	648	0.695519	0.125325	67	829	2949	0.338125	0.991088	-0.409175	0.0922349	0.664 (0.554 - 0.796)	9.15479e-06
	rs73381638	21	37060338	C	G	840.882	0.0905148	0.059848	3	89	708	0.754035	0.0968954	42	658	3145	0.26606	0.967632	-0.564667	0.107218	0.569 (0.461 - 0.702)	1.39033e-07
	rs73381641	21	37060678	T	A	855.776	0.092118	0.0598799	3	89	708	0.754035	0.0988256	43	673	3129	0.318129	0.976831	-0.589938	0.106497	0.554 (0.45 - 0.683)	3.03376e-08
	rs73904918	21	37060786	C	T	855.776	0.092118	0.0598799	3	89	708	0.754035	0.0988256	43	673	3129	0.318129	0.976831	-0.589938	0.106497	0.554 (0.45 - 0.683)	3.03376e-08
	rs16993512	21	37062662	T	C	851.059	0.0916102	0.0594069	3	89	708	0.754035	0.0983105	41	673	3131	0.466003	0.987903	-0.593404	0.106511	0.552 (0.448 - 0.681)	2.52856e-08
	rs73381652	21	37062847	G	A	874	0.0940797	0.064375	4	95	701	0.562384	0.10026	44	683	3118	0.32578	1	-0.537091	0.104072	0.584 (0.477 - 0.717)	2.45947e-07
	rs8127584	21	37069540	G	T	858	0.0923574	0.059375	3	89	708	0.754035	0.0992198	43	677	3125	0.366153	1	-0.594021	0.105838	0.552 (0.449 - 0.679)	1.99376e-08
	rs56270525	21	37071522	C	A	874.059	0.094086	0.061125	3	92	705	1	0.100944	43	687	3115	0.474897	0.992306	-0.591233	0.105301	0.554 (0.45 - 0.681)	1.96892e-08
	rs60711299	21	37071784	T	C	869.6	0.093606	0.060625	3	91	706	1	0.100468	43	686	3116	0.422429	0.998951	-0.590772	0.105303	0.554 (0.451 - 0.681)	2.02114e-08
	rs73365715	21	37073417	C	T	871.502	0.0938108	0.0607181	3	91	706	1	0.100696	44	687	3114	0.373345	0.996499	-0.590371	0.105233	0.554 (0.451 - 0.681)	2.02153e-08
	rs1888459	21	37073985	G	A	872.812	0.0939518	0.0606887	3	91	706	1	0.100873	44	687	3114	0.373345	0.996716	-0.592324	0.105231	0.553 (0.45 - 0.68)	1.81467e-08
	rs111457485	21	37074899	C	T	1050.64	0.113094	0.0723725	4	106	690	1	0.121567	63	797	2985	0.251699	0.98123	-0.570763	0.0979721	0.565 (0.466 - 0.685)	5.68488e-09
	rs7279257	21	37075391	A	T	1761.1	0.189569	0.147502	20	196	584	0.481165	0.198322	152	1221	2472	0.91927	0.994112	-0.425015	0.0783281	0.654 (0.561 - 0.762)	5.7604e-08
	rs2242780	21	37075686	G	C	1406.8	0.151431	0.109125	11	153	636	0.585519	0.160234	107	1019	2719	0.337689	0.998265	-0.477678	0.0854171	0.62 (0.525 - 0.733)	2.24081e-08
	rs2243341	21	37075862	T	C	1475	0.158773	0.1225	13	170	617	0.741673	0.16632	113	1053	2679	0.449484	1	-0.415969	0.0831446	0.66 (0.56 - 0.776)	5.64568e-07
	rs8130783	21	37076838	A	C	805.447	0.0867004	0.05625	3	83	714	0.730005	0.093036	37	643	3165	0.503682	0.968491	-0.596676	0.109727	0.551 (0.444 - 0.683)	5.39315e-08
	rs55799729	21	37080021	C	T	806.49	0.0868127	0.0559363	3	83	714	0.730005	0.093237	36	646	3163	0.633486	0.96416	-0.60491	0.110016	0.546 (0.44 - 0.678)	3.83345e-08
	rs56138989	21	37082579	G	A	2150	0.231432	0.186875	32	235	533	0.351771	0.240702	231	1389	2225	0.480177	1	-0.341468	0.0720149	0.711 (0.617 - 0.818)	2.12005e-06
	rs73365735	21	37086668	C	T	867.173	0.0933447	0.0594681	3	89	708	0.754035	0.100393	43	685	3117	0.421293	0.979303	-0.610597	0.106256	0.543 (0.441 - 0.669)	9.11201e-09
	rs16997913	21	37117381	C	T	860.102	0.0925836	0.0599387	3	90	707	0.758859	0.0993758	43	680	3122	0.368858	0.974944	-0.595734	0.106458	0.551 (0.447 - 0.679)	2.19414e-08
	rs73365796	21	37123034	C	A	855.8	0.0921206	0.0599706	3	90	707	0.525404	0.0988098	43	679	3123	0.367805	0.96736	-0.590794	0.106642	0.554 (0.449 - 0.683)	3.02491e-08
	rs59084342	21	37137251	C	T	859.953	0.0925676	0.061375	4	91	705	0.535918	0.0990576	43	677	3125	0.366153	0.964342	-0.575183	0.106294	0.563 (0.457 - 0.693)	6.25941e-08
	rs73377108	21	37190438	G	A	801.016	0.0862234	0.0600907	3	91	706	1	0.0916607	37	627	3181	0.329635	0.923058	-0.53736	0.109909	0.584 (0.471 - 0.725)	1.01287e-06
	rs112888517	21	37274787	G	T	731.718	0.078764	0.0552819	3	83	714	0.730005	0.0836498	28	582	3235	0.750052	0.865522	-0.585771	0.115731	0.557 (0.444 - 0.698)	4.1598e-07
	rs73377181	21	37284933	G	A	744.702	0.0801617	0.0554706	3	83	714	0.730005	0.085299	30	586	3229	0.529358	0.862931	-0.597001	0.114889	0.55 (0.439 - 0.689)	2.03241e-07
3q26.1	rs9823346	3	161197437	C	T	3546.25	0.381727	0.314814	84	335	381	0.367558	0.39565	602	1838	1405	0.94625	0.998149	-0.309569	0.06349	0.734 (0.648 - 0.831)	1.08332e-06
	rs9866418	3	161198586	A	G	3546.09	0.38171	0.314032	84	334	382	0.411454	0.395792	603	1838	1404	0.973108	0.998807	-0.315441	0.0634431	0.729 (0.644 - 0.826)	6.62566e-07
	rs9871953	3	161199673	A	C	3548	0.381916	0.314375	84	335	381	0.412934	0.395969	605	1835	1405	0.892735	1	-0.314446	0.0633727	0.73 (0.645 - 0.827)	6.98233e-07
	rs1450515	3	161201387	G	T	3548.44	0.381963	0.314311	84	335	381	0.412934	0.396039	605	1836	1404	0.919447	0.999705	-0.31492	0.0633871	0.73 (0.645 - 0.826)	6.75732e-07
	rs1450516	3	161201464	G	A	3595.29	0.387006	0.319936	88	336	376	0.329822	0.400961	619	1846	1380	0.973224	0.999582	-0.307847	0.0632427	0.735 (0.649 - 0.832)	1.12902e-06
	rs1450517	3	161201495	T	C	3549.04	0.382028	0.314311	84	335	381	0.412934	0.396118	605	1836	1404	0.919447	0.999395	-0.315139	0.0633893	0.73 (0.644 - 0.826)	6.64426e-07
	rs7653548	3	161202892	G	T	3549.15	0.38204	0.314375	84	335	381	0.412934	0.396118	605	1836	1404	0.919447	0.99994	-0.31473	0.0633767	0.73 (0.645 - 0.827)	6.83411e-07
	rs7631288	3	161203229	A	G	3549.2	0.382045	0.314375	84	335	381	0.412934	0.396125	605	1836	1404	0.919447	0.999918	-0.314761	0.0633776	0.73 (0.645 - 0.827)	6.81933e-07
	rs7621221	3	161203453	T	G	3549.15	0.38204	0.314375	84	335	381	0.412934	0.396118	605	1836	1404	0.919447	0.99994	-0.31473	0.0633767	0.73 (0.645 - 0.827)	6.83411e-07
	rs9290080	3	161203629	C	G	3550.61	0.382197	0.314439	84	335	381	0.412934	0.396295	605	1837	1403	0.946252	0.999753	-0.315015	0.0633864	0.73 (0.645 - 0.826)	6.70385e-07
	rs6781610	3	161205343	T	C	3553.31	0.382488	0.314534	84	335	381	0.412934	0.396627	607	1835	1403	0.866219	0.998881	-0.316517	0.0633725	0.729 (0.644 - 0.825)	5.89762e-07
	rs9290085	3	161206105	C	A	3548.7	0.381992	0.314375	84	335	381	0.412934	0.39606	605	1836	1404	0.919447	0.999717	-0.314653	0.0633851	0.73 (0.645 - 0.827)	6.90007e-07
	rs9817212	3	161206562	G	A	3549.05	0.382029	0.314343	84	335	381	0.412934	0.396112	605	1836	1404	0.919447	0.999821	-0.314869	0.0633782	0.73 (0.645 - 0.826)	6.76107e-07
	rs9854509	3	161206574	A	G	3549.25	0.382051	0.314375	84	335	381	0.412934	0.396131	605	1836	1404	0.919447	0.999912	-0.314747	0.0633763	0.73 (0.645 - 0.827)	6.82317e-07
	rs9817387	3	161206669	G	A	3549.4	0.382067	0.314375	84	335	381	0.412934	0.396151	605	1836	1404	0.919447	0.999871	-0.314793	0.0633767	0.73 (0.645 - 0.826)	6.79931e-07
	rs9854709	3	161206716	A	G	3555.65	0.38274	0.314691	84	335	381	0.412934	0.396898	607	1837	1401	0.919492	0.998121	-0.31614	0.0633816	0.729 (0.644 - 0.825)	6.10422e-07
	rs13433795	3	161207344	G	A	3549.35	0.382061	0.314375	84	335	381	0.412934	0.396144	605	1836	1404	0.919447	0.999893	-0.314763	0.0633758	0.73 (0.645 - 0.827)	6.81299e-07
	rs13434143	3	161207404	A	G	3549.6	0.382089	0.314375	84	335	381	0.412934	0.396177	605	1836	1404	0.919447	0.99978	-0.31493	0.0633752	0.73 (0.645 - 0.826)	6.71983e-07
	rs7624603	3	161207671	G	T	3562.95	0.383525	0.315282	84	336	380	0.460997	0.397724	608	1836	1401	0.86631	0.99712	-0.315585	0.0634201	0.729 (0.644 - 0.826)	6.48735e-07
	rs7646635	3	161207825	A	C	3549.3	0.382056	0.314375	84	335	381	0.412934	0.396138	605	1836	1404	0.919447	0.999871	-0.314754	0.0633771	0.73 (0.645 - 0.827)	6.82197e-07
	rs7624657	3	161207910	C	T	3549.35	0.382061	0.314375	84	335	381	0.412934	0.396144	605	1836	1404	0.919447	0.999893	-0.314763	0.0633758	0.73 (0.645 - 0.827)	6.81299e-07
	rs7624747	3	161207974	C	G	3549.4	0.382067	0.314407	84	335	381	0.412934	0.396144	605	1836	1404	0.919447	0.999871	-0.314647	0.0633747	0.73 (0.645 - 0.827)	6.87493e-07
	rs7636548	3	161208014	T	G	3549.4	0.382067	0.314407	84	335	381	0.412934	0.396144	605	1836	1404	0.919447	0.999871	-0.314647	0.0633747	0.73 (0.645 - 0.827)	6.87493e-07
	rs6803152	3	161208215	A	T	3549.35	0.382061	0.314375	84	335	381	0.412934	0.396144	605	1836	1404	0.919447	0.999893	-0.314763	0.0633758	0.73 (0.645 - 0.827)	6.81299e-07
	rs6782059	3	161208741	G	C	3549.35	0.382061	0.314375	84	335	381	0.412934	0.396144	605	1836	1404	0.919447	0.999893	-0.314763	0.0633758	0.73 (0.645 - 0.827)	6.81299e-07
	rs9832020	3	161209015	C	T	3548.25	0.381943	0.314343	84	335	381	0.412934	0.396008	605	1835	1405	0.892735	0.999848	-0.314167	0.0633751	0.73 (0.645 - 0.827)	7.14937e-07
	rs9832179	3	161209116	C	T	3548.3	0.381948	0.314343	84	335	381	0.412934	0.396014	605	1835	1405	0.892735	0.999871	-0.314172	0.0633743	0.73 (0.645 - 0.827)	7.14442e-07
	rs9869804	3	161209190	A	G	3595.1	0.386986	0.319968	88	336	376	0.329822	0.40093	619	1845	1381	0.94648	0.999918	-0.307075	0.0632282	0.736 (0.65 - 0.833)	1.19404e-06
	rs9832490	3	161209326	C	G	3547.45	0.381857	0.314343	84	335	381	0.412934	0.395904	605	1835	1405	0.892735	0.999544	-0.313927	0.0633885	0.731 (0.645 - 0.827)	7.32942e-07
	rs1484139	3	161210409	T	C	3548.5	0.38197	0.314311	84	335	381	0.412934	0.396047	606	1834	1405	0.86615	0.999634	-0.314447	0.0633745	0.73 (0.645 - 0.827)	6.98704e-07
	rs17479046	3	161210575	C	T	1657	0.178364	0.226875	38	287	475	0.614049	0.16827	102	1090	2653	0.454097	1	0.360688	0.0789925	1.434 (1.229 - 1.674)	4.96866e-06
	rs1506480	3	161211061	T	C	3554	0.382562	0.314375	84	335	381	0.412934	0.396749	611	1829	1405	0.710931	1	-0.315644	0.0632755	0.729 (0.644 - 0.826)	6.08797e-07
	rs2019095	3	161211135	T	C	1661.47	0.178845	0.227002	38	286	476	0.613882	0.168825	102	1090	2653	0.454097	0.995652	0.361164	0.0790349	1.435 (1.229 - 1.675)	4.88491e-06
	rs6773923	3	161211729	C	T	3554.25	0.382589	0.314311	84	335	381	0.412934	0.396795	609	1833	1403	0.813557	0.998896	-0.316886	0.0633767	0.728 (0.643 - 0.825)	5.73197e-07
	rs6798423	3	161211799	A	G	3554.25	0.382589	0.314311	84	335	381	0.412934	0.396795	609	1833	1403	0.813557	0.998896	-0.316886	0.0633767	0.728 (0.643 - 0.825)	5.73197e-07
	rs57306175	3	161212078	G	A	3551.84	0.38233	0.314029	84	335	381	0.412934	0.39654	609	1833	1403	0.813557	0.998121	-0.317457	0.0634258	0.728 (0.643 - 0.824)	5.58109e-07
	rs59955550	3	161212148	T	C	3554.25	0.382589	0.314311	84	335	381	0.412934	0.396795	609	1833	1403	0.813557	0.998896	-0.316886	0.0633767	0.728 (0.643 - 0.825)	5.73197e-07
	rs62278277	3	161212349	G	A	3555.36	0.382709	0.314375	84	335	381	0.412934	0.396926	609	1833	1403	0.813557	0.997903	-0.317276	0.063382	0.728 (0.643 - 0.824)	5.56392e-07
	rs62278278	3	161212364	C	T	3555.36	0.382709	0.314375	84	335	381	0.412934	0.396926	609	1833	1403	0.813557	0.997903	-0.317276	0.063382	0.728 (0.643 - 0.824)	5.56392e-07
	rs73166018	3	161212441	C	T	1664.37	0.179157	0.227316	38	286	476	0.613882	0.169137	102	1091	2652	0.454079	0.994268	0.362322	0.0790269	1.437 (1.231 - 1.677)	4.54439e-06
	rs34842468	3	161212458	C	G	3554.3	0.382594	0.314311	84	335	381	0.412934	0.396802	609	1833	1403	0.813557	0.998873	-0.316917	0.0633776	0.728 (0.643 - 0.825)	5.71948e-07
	rs6780612	3	161213475	C	T	3554.25	0.382589	0.314311	84	335	381	0.412934	0.396795	609	1833	1403	0.813557	0.998896	-0.316886	0.0633767	0.728 (0.643 - 0.825)	5.73197e-07
	rs6441379	3	161213573	G	A	3554.25	0.382589	0.314311	84	335	381	1	0.396795	609	1833	1403	1	0.998896	-0.316886	0.0633767	0.728 (0.643 - 0.825)	5.73197e-07
	rs6441380	3	161213636	C	T	3546	0.381701	0.313125	83	335	382	0.459713	0.395969	606	1833	1406	0.839708	1	-0.320667	0.0633685	0.726 (0.641 - 0.822)	4.18488e-07
	rs6441381	3	161213718	A	G	3542.17	0.381288	0.3124	83	335	382	0.459713	0.395622	605	1836	1404	0.919447	0.996241	-0.324069	0.0635707	0.723 (0.638 - 0.819)	3.43673e-07
	rs6441382	3	161213727	A	C	3542.17	0.381288	0.3124	83	335	382	0.459713	0.395622	605	1836	1404	0.919447	0.996241	-0.324069	0.0635707	0.723 (0.638 - 0.819)	3.43673e-07
	rs7648970	3	161214049	A	T	3550.3	0.382164	0.313125	83	335	382	0.459713	0.396528	608	1833	1404	0.813551	0.999057	-0.322749	0.0633952	0.724 (0.64 - 0.82)	3.5607e-07
	rs73875638	3	161214154	C	A	491.188	0.0528728	0.0797794	5	117	678	1	0.0472745	4	355	3486	0.146698	0.962841	0.603065	0.135694	1.828 (1.401 - 2.385)	8.81714e-06
	rs872675	3	161215320	C	G	3435.79	0.369837	0.308809	80	334	386	0.561928	0.382535	559	1824	1462	0.811191	0.998928	-0.301224	0.0636782	0.74 (0.653 - 0.838)	2.24073e-06
	rs872676	3	161215358	T	C	3435.74	0.369832	0.308809	80	334	386	0.561928	0.382528	559	1824	1462	0.811191	0.998951	-0.301193	0.0636773	0.74 (0.653 - 0.838)	2.24532e-06
	rs872677	3	161215450	T	C	3435.74	0.369832	0.308809	80	334	381	1	0.382528	559	1824	1403	1	0.998951	-0.301193	0.0636773	0.728 (0.643 - 0.825)	2.24532e-06
	rs2404561	3	161215555	A	G	3436.04	0.369864	0.308809	80	334	386	0.561928	0.382568	559	1824	1462	0.811191	0.998821	-0.301574	0.0636856	0.74 (0.653 - 0.838)	2.18674e-06
	rs937811	3	161215631	G	C	3433.57	0.369599	0.30865	80	334	386	0.561928	0.38228	559	1824	1462	0.811191	0.997946	-0.30122	0.0637217	0.74 (0.653 - 0.838)	2.27718e-06
	rs9861927	3	161216480	T	C	3436.35	0.369897	0.308873	80	334	386	0.561928	0.382594	559	1824	1462	0.811191	0.999226	-0.300927	0.0636672	0.74 (0.653 - 0.839)	2.28358e-06
	rs1506481	3	161216812	G	A	3436.5	0.369914	0.308904	80	334	386	0.561928	0.382607	559	1824	1462	0.811191	0.999295	-0.300798	0.0636661	0.74 (0.653 - 0.839)	2.3055e-06
	rs1506482	3	161216845	C	T	3436.45	0.369908	0.308904	80	334	386	0.561928	0.382601	559	1824	1462	0.811191	0.999318	-0.300767	0.0636652	0.74 (0.653 - 0.839)	2.31022e-06
	rs1506483	3	161216860	T	C	3436.45	0.369908	0.308904	80	334	386	0.561928	0.382601	559	1824	1462	0.811191	0.999318	-0.300767	0.0636652	0.74 (0.653 - 0.839)	2.31022e-06
	rs1506484	3	161216912	T	C	3548	0.381916	0.31375	84	334	382	0.411454	0.396099	607	1832	1406	0.813455	1	-0.317317	0.063335	0.728 (0.643 - 0.824)	5.43902e-07
	rs73166030	3	161217558	C	T	1676.27	0.180438	0.228627	37	291	472	0.483733	0.170411	105	1103	2637	0.458973	0.994963	0.365832	0.0789203	1.442 (1.235 - 1.683)	3.56138e-06
	rs9847876	3	161217697	G	C	3783.45	0.407261	0.331213	94	342	364	0.338132	0.423083	684	1885	1276	0.817109	0.997144	-0.341094	0.0630262	0.711 (0.628 - 0.804)	6.23472e-08
	rs9847781	3	161217766	C	T	3545.99	0.381699	0.312998	83	335	382	0.459713	0.395994	607	1832	1406	0.813455	0.999546	-0.321129	0.0633761	0.725 (0.641 - 0.821)	4.04046e-07
	rs1463945	3	161218768	G	A	4111.04	0.442523	0.386936	130	360	310	0.135922	0.454088	778	1935	1132	0.379851	0.997341	-0.275517	0.061739	0.759 (0.673 - 0.857)	8.09664e-06
	rs1463948	3	161219135	C	T	3544.6	0.38155	0.314037	84	335	381	0.412934	0.395598	605	1833	1407	0.839721	0.994018	-0.315708	0.063498	0.729 (0.644 - 0.826)	6.62898e-07
	rs9848624	3	161293487	T	C	4383.29	0.471829	0.41412	142	376	282	0.382465	0.483836	898	1920	1027	1	0.990296	-0.276901	0.0613156	0.758 (0.672 - 0.855)	6.302e-06
	rs7632851	3	161303614	A	C	2366	0.254683	0.225127	35	290	475	0.310445	0.260832	255	1494	2096	0.645254	0.996752	-0.333675	0.0706722	0.716 (0.624 - 0.823)	2.34176e-06
	rs869772	3	161305802	A	G	2363.95	0.254462	0.225	35	290	475	0.310445	0.260592	255	1495	2095	0.615747	0.997361	-0.333586	0.0706789	0.716 (0.624 - 0.823)	2.36149e-06
	rs6793927	3	161310836	A	G	2362	0.254252	0.225	35	290	475	0.310445	0.260338	253	1496	2096	0.557675	1	-0.331561	0.0706606	0.718 (0.625 - 0.824)	2.70139e-06
	rs28514487	3	161336370	A	T	2250.54	0.242254	0.213529	33	276	491	0.527822	0.248231	226	1458	2161	0.342317	0.999013	-0.322396	0.0718628	0.724 (0.629 - 0.834)	7.24811e-06
	rs9851158	3	161339624	T	A	2264.59	0.243767	0.214346	33	277	490	0.464029	0.249888	231	1462	2152	0.43904	0.998074	-0.322628	0.0717182	0.724 (0.629 - 0.834)	6.84184e-06
	rs13319650	3	161346250	G	A	2292.09	0.246726	0.217404	35	278	487	0.604356	0.252827	237	1473	2135	0.442723	0.998129	-0.317309	0.071216	0.728 (0.633 - 0.837)	8.3664e-06
	rs7625741	3	161373789	G	T	2550.11	0.274501	0.246995	50	296	454	0.849575	0.280223	305	1547	1993	0.841696	0.994553	-0.307397	0.0683375	0.735 (0.643 - 0.841)	6.85256e-06
	rs4856645	3	161374624	T	G	2551.16	0.274614	0.247091	50	296	454	0.849575	0.280341	305	1547	1993	0.841696	0.993999	-0.308026	0.0683581	0.735 (0.643 - 0.84)	6.60414e-06
6q15*^	rs2040406	6	32603007	A	G	2108.8	0.227	0.363	106	370	324	0.881	0.284	355	1474	2016	0.919	0.997	0.329	0.067	1.391 (1.217 - 1.584)	4.83e-07
9q21.13*	rs8176703	9	13613586	G	C	252.3	0.027	0.019	0	29	771	1	0.029	2	218	3625	0.771	1	-0.523	0.193	0.592 (0.406 - 0.864)	0.00665
11q13.1*	rs334	11	5248232	T	A	791.2	0.085	0.057	2	84	716	1	0.091	22	642	3181	0.092	0.916	-0.332	0.117	0.717 (0.570 - 0.902)	0.00446
EAF: Effect allele frequency
N, Hom_Effect: number of individuals with homozygous effect allele
N, Het: Number of individuals with heterozygous effect allele
N, Hom_Ref: Number of individuals with heterozygous effect allele
HWE: Hardy-Weinberg Equilibrium
Beta: effect size for the effect allele
SE: standard error for beta
OR (95% CI): Odds ratio and 95% confidence interval
EAC: Effect allele counts (sum of imputation dosages corresponding to effect allele)
Bolded: lead variants from each GWAS locus
* These SNPs were previlusly associated with BL in candidate-based stduies (Ref 23 and 24 in the manuscript)
^ Imputed using TOPMed reference panel

## Sheet: Table S2
Table S2. Analysis within the chr21q22.12 locus (+/- 1Mb) condititioned on rs111457485 and controlling for batch effects
												Conditioned on rs111457485				Correcting for batch				Removing outliers (N = 4,297)*				Removing outliers and related samples (N = 3,684)†
rsID	Chr	Position (hg19)	Ref allele	Effect allele	EAF (Overall)	EAF (cases)	EAF (controls)	Beta†	SE	OR (95% CI)	p-value	Beta	SE	OR (95% CI)	p-value	Beta	SE	OR (95% CI)	p-value	Beta	SE	OR (95% CI)	p-value	Beta	SE	OR (95% CI)	p-value
rs111457485	21	37074899	C	T	0.113	0.072	0.122	-0.571	0.098	0.565 (0.466 - 0.685)	5.68e-09	-	-	-	-	-0.652	0.114	0.521 (0.417 - 0.651)	5.27e-09	-0.547	0.103	0.578 (0.472 - 0.708)	7.36e-08	-0.535	0.104	0.585 (0.478 - 0.718)	1.81e-07
rs73365735	21	37086668	T	C	0.0933447	0.0594681	0.100393	-0.610597	0.106256	0.543 (0.441 - 0.669)	9.11254e-09	-0.0547472	0.106621	0.947 (0.768 - 1.167)	0.607618	-0.705	0.125	0.494 (0.387 - 0.631)	1.67e-08	-0.593644	0.111127	0.552 (0.444 - 0.687)	5.14e-08	-0.577455	0.111995	0.561 (0.451 - 0.699)	1.67e-07
rs1888459	21	37073985	A	G	0.0939518	0.0606887	0.100873	-0.592324	0.105231	0.553 (0.45 - 0.68)	1.8147e-08	-0.0414889	0.105572	0.959 (0.78 - 1.18)	0.694326	-0.68	0.123	0.506 (0.398 - 0.645)	3.31e-08	-0.572636	0.110094	0.564 (0.455 - 0.7)	1.2e-07	-0.556378	0.111001	0.573 (0.461 - 0.713)	3.81e-07
rs56270525	21	37071522	A	C	0.094086	0.061125	0.100944	-0.591233	0.105301	0.554 (0.45 - 0.681)	1.96909e-08	-0.0413495	0.105642	0.959 (0.78 - 1.18)	0.695492	-0.677	0.123	0.508 (0.399 - 0.646)	3.66e-08	-0.574113	0.110235	0.563 (0.454 - 0.699)	1.16e-07	-0.55762	0.11115	0.573 (0.46 - 0.712)	3.72e-07
rs8127584	21	37069540	T	G	0.0923574	0.059375	0.0992198	-0.594021	0.105838	0.552 (0.449 - 0.679)	1.99367e-08	-0.0455517	0.106178	0.955 (0.776 - 1.177)	0.667914	-0.684	0.124	0.505 (0.396 - 0.644)	3.66e-08	-0.576551	0.110764	0.562 (0.452 - 0.698)	1.17e-07	-0.559069	0.111735	0.572 (0.459 - 0.712)	3.97e-07
rs60711299	21	37071784	C	T	0.093606	0.060625	0.100468	-0.590772	0.105303	0.554 (0.451 - 0.681)	2.02081e-08	-0.0410812	0.105641	0.96 (0.78 - 1.181)	0.697369	-0.678	0.123	0.508 (0.399 - 0.646)	3.7e-08	-0.570886	0.1102	0.565 (0.455 - 0.701)	1.36e-07	-0.554077	0.111128	0.575 (0.462 - 0.714)	4.42e-07
rs73365715	21	37073417	T	C	0.0938108	0.0607181	0.100696	-0.590371	0.105233	0.554 (0.451 - 0.681)	2.02173e-08	-0.0399148	0.105571	0.961 (0.781 - 1.182)	0.705369	-0.678	0.123	0.507 (0.399 - 0.646)	3.61e-08	-0.57017	0.110098	0.565 (0.456 - 0.702)	1.38e-07	-0.552698	0.11102	0.575 (0.463 - 0.715)	4.6e-07
rs16997913	21	37117381	T	C	0.0925836	0.0599387	0.0993758	-0.595734	0.106458	0.551 (0.447 - 0.679)	2.19413e-08	-0.0478038	0.106803	0.953 (0.773 - 1.175)	0.654449	-0.682	0.124	0.505 (0.396 - 0.645)	4.06e-08	-0.582406	0.111174	0.559 (0.449 - 0.695)	9.6e-08	-0.570233	0.111946	0.565 (0.454 - 0.704)	2.4e-07
rs2242780	21	37075686	C	G	0.151431	0.109125	0.160234	-0.477678	0.0854171	0.62 (0.525 - 0.733)	2.24082e-08	-0.141164	0.0856889	0.868 (0.734 - 1.027)	0.0994748	-0.53	0.096	0.588 (0.487 - 0.711)	3.86e-08	-0.445238	0.0892913	0.641 (0.538 - 0.763)	4.77e-07	-0.436595	0.0894398	0.646 (0.542 - 0.77)	8.69e-07
rs16993512	21	37062662	C	T	0.0916102	0.0594069	0.0983105	-0.593404	0.106511	0.552 (0.448 - 0.681)	2.52856e-08	-0.0425788	0.10685	0.958 (0.777 - 1.182)	0.690267	-0.681	0.125	0.506 (0.396 - 0.646)	4.69e-08	-0.575423	0.111471	0.562 (0.452 - 0.7)	1.52e-07	-0.556744	0.112158	0.573 (0.46 - 0.714)	4.95e-07
rs73365796	21	37123034	A	C	0.0921206	0.0599706	0.0988098	-0.590794	0.106642	0.554 (0.449 - 0.683)	3.02515e-08	-0.0436277	0.10698	0.957 (0.776 - 1.181)	0.683411	-0.676	0.124	0.509 (0.399 - 0.649)	5.54e-08	-0.581783	0.111494	0.559 (0.449 - 0.695)	1.09e-07	-0.570477	0.112272	0.565 (0.454 - 0.704)	2.58e-07
rs73381641	21	37060678	A	T	0.092118	0.0598799	0.0988256	-0.589938	0.106497	0.554 (0.45 - 0.683)	3.03371e-08	-0.0372913	0.106833	0.963 (0.781 - 1.188)	0.727044	-0.678	0.125	0.508 (0.398 - 0.648)	5.5e-08	-0.571883	0.111478	0.564 (0.454 - 0.702)	1.81e-07	-0.554478	0.112435	0.574 (0.461 - 0.716)	5.93e-07
rs55799729	21	37080021	T	C	0.0868127	0.0559363	0.093237	-0.60491	0.110016	0.546 (0.44 - 0.678)	3.83292e-08	-0.050194	0.110362	0.951 (0.766 - 1.181)	0.649244	-0.7	0.13	0.497 (0.385 - 0.64)	6.8e-08	-0.572024	0.114196	0.564 (0.451 - 0.706)	3.66e-07	-0.558776	0.114965	0.572 (0.457 - 0.716)	8.83e-07
rs8130783	21	37076838	C	A	0.0867004	0.05625	0.093036	-0.596676	0.109727	0.551 (0.444 - 0.683)	5.39355e-08	-0.0456087	0.110062	0.955 (0.77 - 1.185)	0.678588	-0.689	0.129	0.502 (0.39 - 0.647)	9.42e-08	-0.563768	0.113962	0.569 (0.455 - 0.711)	5.2e-07	-0.550373	0.114735	0.577 (0.461 - 0.722)	1.24e-06
rs7279257	21	37075391	T	A	0.189569	0.147502	0.198322	-0.425015	0.0783281	0.654 (0.561 - 0.762)	5.76032e-08	-0.153708	0.0785635	0.858 (0.735 - 1)	0.0504081	-0.461	0.087	0.63 (0.532 - 0.748)	1.13e-07	-0.369389	0.0817107	0.691 (0.589 - 0.811)	5.57e-06	-0.367552	0.0818578	0.692 (0.59 - 0.813)	6.57e-06
rs59084342	21	37137251	T	C	0.0925676	0.061375	0.0990576	-0.575183	0.106294	0.563 (0.457 - 0.693)	6.25877e-08	-0.032615	0.106614	0.968 (0.785 - 1.193)	0.759668	-0.655	0.124	0.52 (0.408 - 0.662)	1.16e-07	-0.567351	0.111255	0.567 (0.456 - 0.705)	2.19e-07	-0.554587	0.112	0.574 (0.461 - 0.715)	5.35e-07
rs73381638	21	37060338	G	C	0.0905148	0.059848	0.0968954	-0.564667	0.107218	0.569 (0.461 - 0.702)	1.39025e-07	-0.015093	0.107522	0.985 (0.798 - 1.216)	0.888366	-0.646	0.124	0.524 (0.41 - 0.669)	2.06e-07	-0.550814	0.112315	0.576 (0.463 - 0.718)	6.51e-07	-0.532808	0.113235	0.587 (0.47 - 0.733)	1.99e-06
rs73377181	21	37284933	A	G	0.0801617	0.0554706	0.085299	-0.597001	0.114889	0.55 (0.439 - 0.689)	2.03263e-07	-0.0956468	0.115215	0.909 (0.725 - 1.139)	0.406448	-0.68	0.135	0.507 (0.389 - 0.66)	4.35e-07	-0.586718	0.119375	0.556 (0.44 - 0.703)	6.36e-07	-0.585713	0.119116	0.557 (0.441 - 0.703)	6.58e-07
rs73381652	21	37062847	A	G	0.0940797	0.064375	0.10026	-0.537091	0.104072	0.584 (0.477 - 0.717)	2.45944e-07	-0.00912113	0.104348	0.991 (0.808 - 1.216)	0.930345	-0.605	0.119	0.546 (0.432 - 0.69)	4.19e-07	-0.523835	0.109097	0.592 (0.478 - 0.733)	1.17e-06	-0.504609	0.109912	0.604 (0.487 - 0.749)	3.64e-06
rs112888517	21	37274787	T	G	0.078764	0.0552819	0.0836498	-0.585771	0.115731	0.557 (0.444 - 0.698)	4.15998e-07	-0.0800748	0.116041	0.923 (0.735 - 1.159)	0.49016	-0.665	0.135	0.515 (0.395 - 0.671)	8.78e-07	-0.576182	0.120416	0.562 (0.444 - 0.712)	1.27e-06	-0.573377	0.120205	0.564 (0.445 - 0.713)	1.44e-06
rs2243341	21	37075862	C	T	0.158773	0.1225	0.16632	-0.415969	0.0831446	0.66 (0.56 - 0.776)	5.6457e-07	-0.10128	0.0833512	0.904 (0.767 - 1.064)	0.224328	-0.457	0.092	0.633 (0.528 - 0.758)	7.07e-07	-0.379871	0.0871817	0.684 (0.577 - 0.811)	1.2e-05	-0.3714	0.0872593	0.69 (0.581 - 0.818)	1.94e-05
rs73377108	21	37190438	A	G	0.0862234	0.0600907	0.0916607	-0.53736	0.109909	0.584 (0.471 - 0.725)	1.0128e-06	-0.0201906	0.110177	0.98 (0.79 - 1.216)	0.854598	-0.608	0.127	0.545 (0.424 - 0.699)	1.8e-06	-0.511187	0.11411	0.600 (0.480 - 0.750)	6.13e-06	-0.504644	0.115005	0.604 (0.482 - 0.756)	9.96e-06
rs56138989	21	37082579	A	G	0.231432	0.186875	0.240702	-0.341468	0.0720149	0.711 (0.617 - 0.818)	2.12006e-06	-0.134009	0.0721747	0.875 (0.759 - 1.007)	0.0633489	-0.366	0.078	0.693 (0.595 - 0.808)	2.53e-06	-0.336963	0.0750766	0.714 (0.616 - 0.827)	6.66e-06	-0.331776	0.0750769	0.718 (0.619 - 0.831)	9.36e-06
rs7281519	21	37014278	T	C	0.221421	0.2	0.225878	-0.336556	0.072905	0.714 (0.619 - 0.824)	3.90522e-06	-0.133513	0.0730569	0.875 (0.758 - 1.01)	0.067621	-0.374	0.081	0.688 (0.587 - 0.805)	3.38e-06	-0.282109	0.076261	0.754 (0.649 - 0.876)	0.000212624	-0.268067	0.0766936	0.765 (0.658 - 0.889)	0.000469725
rs112786217	21	37045584	T	C	0.121093	0.10075	0.125325	-0.409175	0.0922349	0.664 (0.554 - 0.796)	9.15491e-06	-0.0327464	0.0924095	0.968 (0.807 - 1.16)	0.723068	-0.466	0.103	0.628 (0.513 - 0.768)	6.46e-06	-0.392128	0.0964866	0.676 (0.559 - 0.816)	4.53e-05	-0.3717	0.0970963	0.69 (0.57 - 0.834)	0.00012502
rs8129978	21	36971462	T	C	0.217653	0.196875	0.221977	-0.316044	0.0733016	0.729 (0.631 - 0.842)	1.62109e-05	-0.107448	0.0734336	0.898 (0.778 - 1.037)	0.143411	-0.354	0.081	0.702 (0.599 - 0.823)	1.37e-05	-0.26987	0.0768039	0.763 (0.657 - 0.888)	0.000436445	-0.252476	0.0772233	0.777 (0.668 - 0.904)	0.00107228
rs16993446	21	37012212	T	C	0.106459	0.084375	0.111053	-0.419545	0.0974041	0.657 (0.543 - 0.796)	1.65288e-05	0.01436	0.0975767	1.014 (0.838 - 1.228)	0.883001	-0.455	0.108	0.634 (0.513 - 0.784)	2.57e-05	-0.393722	0.101201	0.675 (0.553 - 0.823)	9.45e-05	-0.373879	0.101831	0.688 (0.564 - 0.84)	0.00023406
rs73377592	21	36962458	G	T	0.221537	0.193069	0.22746	-0.313193	0.0735011	0.731 (0.633 - 0.844)	2.03455e-05	-0.126383	0.0736325	0.881 (0.763 - 1.018)	0.0860876	-0.335	0.081	0.715 (0.611 - 0.838)	3.21e-05	-0.268246	0.0769003	0.765 (0.658 - 0.889)	0.000480915	-0.248362	0.0775006	0.78 (0.67 - 0.908)	0.00134711
rs75387194	21	37000113	T	C	0.216111	0.195498	0.2204	-0.313953	0.0737504	0.731 (0.632 - 0.844)	2.07219e-05	-0.102395	0.0738806	0.903 (0.781 - 1.043)	0.165762	-0.348	0.081	0.706 (0.602 - 0.828)	1.92e-05	-0.265566	0.0770584	0.767 (0.659 - 0.892)	0.000562473	-0.249984	0.0774432	0.779 (0.669 - 0.906)	0.00124132
rs16993430	21	36999401	T	C	0.125676	0.105718	0.129828	-0.386771	0.0910905	0.679 (0.568 - 0.812)	2.17613e-05	-0.0242413	0.0912487	0.976 (0.816 - 1.167)	0.7905	-0.435	0.101	0.647 (0.531 - 0.79)	1.8e-05	-0.368392	0.0950693	0.692 (0.574 - 0.834)	0.000101907	-0.351114	0.0954263	0.704 (0.584 - 0.849)	0.000228087
rs73379755	21	37005715	C	T	0.241945	0.221439	0.246212	-0.290888	0.0704995	0.748 (0.651 - 0.858)	3.68967e-05	-0.105287	0.0706147	0.9 (0.784 - 1.034)	0.135961	-0.321	0.078	0.725 (0.623 - 0.845)	3.7e-05	-0.244539	0.0741406	0.783 (0.677 - 0.906)	0.000966341	-0.226522	0.0745377	0.797 (0.689 - 0.923)	0.00236848
rs59537780	21	37002221	G	C	0.253782	0.235184	0.257651	-0.278404	0.0692826	0.757 (0.661 - 0.867)	5.8599e-05	-0.103457	0.0693893	0.902 (0.787 - 1.033)	0.13597	-0.308	0.076	0.735 (0.633 - 0.854)	5.6e-05	-0.226562	0.0728536	0.797 (0.691 - 0.92)	0.0018655	-0.206188	0.0732864	0.814 (0.705 - 0.939)	0.00489807
rs112225597	21	37043604	T	G	0.204049	0.188691	0.207244	-0.303421	0.0756062	0.738 (0.637 - 0.856)	5.99072e-05	-0.0821438	0.0757248	0.921 (0.794 - 1.069)	0.278025	-0.337	0.083	0.714 (0.607 - 0.84)	4.62e-05	-0.256595	0.0793349	0.774 (0.662 - 0.904)	0.00121232	-0.237974	0.0798727	0.788 (0.674 - 0.922)	0.00288348
rs2835026	21	36971620	T	G	0.229328	0.213968	0.232524	-0.28506	0.0719148	0.752 (0.653 - 0.866)	7.37484e-05	-0.0920487	0.0720229	0.912 (0.792 - 1.05)	0.201233	-0.32	0.08	0.726 (0.621 - 0.849)	5.89e-05	-0.230544	0.0754058	0.794 (0.685 - 0.921)	0.00222588	-0.211311	0.0758006	0.81 (0.698 - 0.939)	0.00530511
rs59157267	21	36962762	T	C	0.180705	0.156221	0.185799	-0.312898	0.079299	0.731 (0.626 - 0.854)	7.9534e-05	-0.083434	0.0794193	0.92 (0.787 - 1.075)	0.293465	-0.334	0.087	0.716 (0.604 - 0.849)	0.00012064	-0.278839	0.082514	0.757 (0.644 - 0.889)	0.000719565	-0.254749	0.0832998	0.775 (0.658 - 0.913)	0.00222071
EAF: Effect allele frequency
Beta: effect size for the effect allele
SE: standard error for beta
OR (95% CI): Odds ratio and 95% confidence interval
* Outliers (n=346) were defined as having population-specific PCs >1.5 * interquartile range
† The first- or second-degree relatives (n=609) were based on KING to generate the maximal independent set

## Sheet: Table S3
Table S3. Associations for the 21q22.12 CS-SNPs controlling for EBV
						GWAS (overall; N = 4645)				Samples tested for EBV status (N = 737)				Adjusted for EBV status (N = 737) †				Adjusted for log plasma EBV copies (N= 737) ‡				Samples tested for antibody response (N = 1177)				Adjusted for EBV antibody responses (N= 1177) #
rsID	Chr	Position (hg19)	Ref allele	Effect allele	EAF (Overall)	Beta*	SE	OR (95% CI)	p-value	Beta*	SE	OR (95% CI)	p-value	Beta*	SE	OR (95% CI)	p-value	Beta*	SE	OR (95% CI)	p-value	Beta*	SE	OR (95% CI)	p-value	Beta*	SE	OR (95% CI)	p-value
rs73381641	21	37060678	T	A	0.092118	-0.589938	0.106497	0.554 (0.45 - 0.683)	3.03376e-08	-0.604187	0.210871	0.547 (0.361 - 0.826)	0.00434136	-0.487229	0.261731	0.614 (0.368 - 1.026)	0.062665	-0.515889	0.293451	0.597 (0.336 - 1.061)	0.0787457	-0.585793	0.1745	0.557 (0.395 - 0.784)	0.000787983	-0.601795	0.19122	0.548 (0.377 - 0.797)	0.00164876
rs73904918	21	37060786	C	T	0.092118	-0.589938	0.106497	0.554 (0.45 - 0.683)	3.03376e-08	-0.604187	0.210871	0.547 (0.361 - 0.826)	0.00434136	-0.487229	0.261731	0.614 (0.368 - 1.026)	0.062665	-0.515889	0.293451	0.597 (0.336 - 1.061)	0.0787457	-0.585793	0.1745	0.557 (0.395 - 0.784)	0.000787983	-0.601795	0.19122	0.548 (0.377 - 0.797)	0.00164876
rs16993512	21	37062662	T	C	0.0916102	-0.593404	0.106511	0.552 (0.448 - 0.681)	2.52856e-08	-0.617374	0.210752	0.539 (0.357 - 0.815)	0.00354901	-0.509997	0.261261	0.6 (0.36 - 1.002)	0.0509311	-0.537818	0.292632	0.584 (0.329 - 1.036)	0.0660828	-0.591317	0.17452	0.554 (0.393 - 0.779)	0.00070342	-0.608494	0.191124	0.544 (0.374 - 0.791)	0.00145372
rs8127584	21	37069540	G	T	0.0923574	-0.594021	0.105838	0.552 (0.449 - 0.679)	1.99376e-08	-0.62221	0.20938	0.537 (0.356 - 0.809)	0.00310645	-0.542201	0.302672	0.581 (0.321 - 1.052)	0.0366162	-0.561957	0.289359	0.57 (0.323 - 1.005)	0.0521277	-0.593202	0.173484	0.553 (0.393 - 0.776)	0.000627708	-0.604605	0.190317	0.546 (0.376 - 0.793)	0.00148894
rs56270525	21	37071522	C	A	0.094086	-0.591233	0.105301	0.554 (0.45 - 0.681)	1.96892e-08	-0.616182	0.209319	0.54 (0.358 - 0.814)	0.00339316	-0.53562	0.303955	0.585 (0.323 - 1.062)	0.0390201	-0.556383	0.289481	0.573 (0.325 - 1.011)	0.0546054	-0.602341	0.173335	0.548 (0.39 - 0.769)	0.000510845	-0.609078	0.190057	0.544 (0.375 - 0.789)	0.00135201
rs60711299	21	37071784	T	C	0.093606	-0.590772	0.105303	0.554 (0.451 - 0.681)	2.02114e-08	-0.62221	0.20938	0.537 (0.356 - 0.809)	0.00310645	-0.542201	0.302672	0.581 (0.321 - 1.052)	0.0366162	-0.561957	0.289359	0.57 (0.323 - 1.005)	0.0521277	-0.606789	0.173485	0.545 (0.388 - 0.766)	0.000469387	-0.613137	0.190257	0.542 (0.373 - 0.786)	0.00126996
rs73365715	21	37073417	C	T	0.0938108	-0.590371	0.105233	0.554 (0.451 - 0.681)	2.02153e-08	-0.617354	0.209118	0.539 (0.358 - 0.813)	0.00330469	-0.539363	0.302782	0.583 (0.322 - 1.056)	0.0374272	-0.561277	0.28934	0.57 (0.324 - 1.006)	0.0523973	-0.603557	0.173326	0.547 (0.389 - 0.768)	0.000497317	-0.609569	0.189932	0.544 (0.375 - 0.789)	0.00133009
rs1888459	21	37073985	G	A	0.0939518	-0.592324	0.105231	0.553 (0.45 - 0.68)	1.81467e-08	-0.622279	0.209409	0.537 (0.356 - 0.809)	0.00310734	-0.542433	0.302686	0.581 (0.321 - 1.052)	0.0365615	-0.561857	0.289403	0.57 (0.323 - 1.005)	0.0522056	-0.606664	0.173493	0.545 (0.388 - 0.766)	0.000470955	-0.612072	0.190228	0.542 (0.373 - 0.787)	0.00129279
rs111457485	21	37074899	C	T	0.113094	-0.570763	0.0979721	0.565 (0.466 - 0.685)	5.68488e-09	-0.505617	0.187314	0.603 (0.418 - 0.871)	0.00712427	-0.473563	0.277658	0.623 (0.361 - 1.073)	0.0440446	-0.502787	0.263218	0.605 (0.361 - 1.013)	0.0561135	-0.578857	0.157034	0.561 (0.412 - 0.763)	0.000227636	-0.617468	0.172208	0.539 (0.385 - 0.756)	0.000336303
rs7279257	21	37075391	A	T	0.189569	-0.425015	0.0783281	0.654 (0.561 - 0.762)	5.7604e-08	-0.311468	0.144587	0.732 (0.552 - 0.972)	0.031336	-0.210011	0.181197	0.811 (0.568 - 1.156)	0.246447	-0.271092	0.2059	0.763 (0.509 - 1.142)	0.187967	-0.336997	0.117194	0.714 (0.567 - 0.898)	0.00403324	-0.3531	0.130066	0.703 (0.544 - 0.906)	0.00663189
rs2242780	21	37075686	G	C	0.151431	-0.477678	0.0854171	0.62 (0.525 - 0.733)	2.24081e-08	-0.366902	0.161746	0.693 (0.505 - 0.951)	0.0234595	-0.317087	0.201841	0.728 (0.49 - 1.082)	0.11619	-0.419125	0.230917	0.658 (0.418 - 1.034)	0.069517	-0.419605	0.132149	0.657 (0.507 - 0.852)	0.00149713	-0.357261	0.143642	0.7 (0.528 - 0.927)	0.0128769
rs8130783*	21	37076838	A	C	0.0867004	-0.596676	0.109727	0.551 (0.444 - 0.683)	5.39315e-08	-0.635486	0.216736	0.53 (0.346 - 0.81)	0.00352068	-0.549469	0.317351	0.577 (0.31 - 1.075)	0.0416881	-0.554788	0.301217	0.574 (0.318 - 1.036)	0.0655009	-0.65448	0.180904	0.52 (0.365 - 0.741)	0.000297083	-0.656777	0.198449	0.519 (0.351 - 0.765)	0.000934431
rs55799729	21	37080021	C	T	0.0868127	-0.60491	0.110016	0.546 (0.44 - 0.678)	3.83345e-08	-0.637696	0.216954	0.529 (0.345 - 0.809)	0.00344165	-0.549319	0.3176	0.577 (0.31 - 1.076)	0.0418516	-0.554925	0.301369	0.574 (0.318 - 1.036)	0.0655708	-0.661898	0.181528	0.516 (0.361 - 0.736)	0.000266082	-0.668254	0.199315	0.513 (0.347 - 0.758)	0.00080011
rs73365735	21	37086668	C	T	0.0933447	-0.610597	0.106256	0.543 (0.441 - 0.669)	9.11201e-09	-0.613652	0.210485	0.541 (0.358 - 0.818)	0.00371137	-0.534561	0.306752	0.586 (0.321 - 1.069)	0.0406973	-0.549647	0.291354	0.577 (0.326 - 1.022)	0.0592238	-0.626526	0.176464	0.534 (0.378 - 0.755)	0.000384577	-0.634539	0.193804	0.53 (0.363 - 0.775)	0.00105988
rs16997913	21	37117381	C	T	0.0925836	-0.595734	0.106458	0.551 (0.447 - 0.679)	2.19414e-08	-0.610706	0.210402	0.543 (0.359 - 0.82)	0.00386294	-0.534219	0.306844	0.586 (0.321 - 1.07)	0.0408405	-0.549186	0.291368	0.577 (0.326 - 1.022)	0.05945	-0.57736	0.175633	0.561 (0.398 - 0.792)	0.00101147	-0.579584	0.192801	0.56 (0.384 - 0.817)	0.00264603
rs73365796	21	37123034	C	A	0.0921206	-0.590794	0.106642	0.554 (0.449 - 0.683)	3.02491e-08	-0.608042	0.211044	0.544 (0.36 - 0.823)	0.00413055	-0.534091	0.308214	0.586 (0.32 - 1.073)	0.0415604	-0.548533	0.292172	0.578 (0.326 - 1.024)	0.0604588	-0.573771	0.17671	0.563 (0.398 - 0.797)	0.00116642	-0.578831	0.193918	0.561 (0.383 - 0.82)	0.00283646
rs59084342	21	37137251	C	T	0.0925676	-0.575183	0.106294	0.563 (0.457 - 0.693)	6.25941e-08	-0.57322	0.209686	0.564 (0.374 - 0.85)	0.00646344	-0.504271	0.261061	0.604 (0.362 - 1.007)	0.0534061	-0.517601	0.291078	0.596 (0.337 - 1.054)	0.0753675	-0.551617	0.175347	0.576 (0.408 - 0.812)	0.00165594	-0.557938	0.192479	0.572 (0.393 - 0.835)	0.00374713
* Beta calculated based on the (a) GWAS model for all samples, (b) only for samples tested for EBV status, and (c) only for samples with EBV antibody response data
† EBV status - circulating EBV DNA detected in plasma using digital droplet PCR (dichotomized as positive/negative)
‡ EBV quantified as copies per milliliter of plasma (used as a quantitative measure)
# Adjusted for 3 top sequences eliciting antibody response in EMBLEM study, specifically peptides for BHRF1 (YP_001129442.1-42204-42779) and two peptides in BMRF1 (YP_001129454.1-67745-68959, AFY97929.1-67486-68700)
EAF: Effect allele frequency
SE: Standard error
OR (95% CI): Odds ratio and 95% confidence interval
Bolded - lead GWAS variant in the locus

## Sheet: Table S4
Table S4. Credible set (95%) genetic variants within the chr21q22.12 and 3q26 loci identified by SuSiE analysis
Locus	rsID	Chr	Position (hg19)	Ref allele	Effect allele	EAF (Overall)	Imputation Info	Beta	SE	OR (95% CI)	p-value	PIP
21q22.12	rs73381641	21	37060678	T	A	0.092118	0.976831	-0.589938	0.106497	0.554 (0.45 - 0.683)	3.03376e-08	0.0391926
	rs73904918	21	37060786	C	T	0.092118	0.976831	-0.589938	0.106497	0.554 (0.45 - 0.683)	3.03376e-08	0.0391926
	rs16993512	21	37062662	T	C	0.0916102	0.987903	-0.593404	0.106511	0.552 (0.448 - 0.681)	2.52856e-08	0.0464592
	rs8127584	21	37069540	G	T	0.0923574	1	-0.594021	0.105838	0.552 (0.449 - 0.679)	1.99376e-08	0.0580067
	rs56270525	21	37071522	C	A	0.094086	0.992306	-0.591233	0.105301	0.554 (0.45 - 0.681)	1.96892e-08	0.0586828
	rs60711299	21	37071784	T	C	0.093606	0.998951	-0.590772	0.105303	0.554 (0.451 - 0.681)	2.02114e-08	0.0572788
	rs73365715	21	37073417	C	T	0.0938108	0.996499	-0.590371	0.105233	0.554 (0.451 - 0.681)	2.02153e-08	0.0572545
	rs1888459	21	37073985	G	A	0.0939518	0.996716	-0.592324	0.105231	0.553 (0.45 - 0.68)	1.81467e-08	0.0633339
	rs111457485	21	37074899	C	T	0.113094	0.98123	-0.570763	0.0979721	0.565 (0.466 - 0.685)	5.68488e-09	0.187391
	rs7279257	21	37075391	A	T	0.189569	0.994112	-0.425015	0.0783281	0.654 (0.561 - 0.762)	5.7604e-08	0.021541
	rs2242780	21	37075686	G	C	0.151431	0.998265	-0.477678	0.0854171	0.62 (0.525 - 0.733)	2.24081e-08	0.0520082
	rs8130783	21	37076838	A	C	0.0867004	0.968491	-0.596676	0.109727	0.551 (0.444 - 0.683)	5.39315e-08	0.0229049
	rs55799729	21	37080021	C	T	0.0868127	0.96416	-0.60491	0.110016	0.546 (0.44 - 0.678)	3.83345e-08	0.0315057
	rs73365735	21	37086668	C	T	0.0933447	0.979303	-0.610597	0.106256	0.543 (0.441 - 0.669)	9.11201e-09	0.120556
	rs16997913	21	37117381	C	T	0.0925836	0.974944	-0.595734	0.106458	0.551 (0.447 - 0.679)	2.19414e-08	0.0530412
	rs73365796	21	37123034	C	A	0.0921206	0.96736	-0.590794	0.106642	0.554 (0.449 - 0.683)	3.02491e-08	0.0392962
	rs59084342	21	37137251	C	T	0.0925676	0.964342	-0.575183	0.106294	0.563 (0.457 - 0.693)	6.25941e-08	0.0199359
3q26	rs9847876	3	161217697	G	C	0.407261	0.997144	-0.341094	0.0630262	0.711 (0.628 - 0.804)	6.23472e-08	0.147904
	rs6441381	3	161213718	A	G	0.381288	0.996241	-0.324069	0.0635707	0.723 (0.638 - 0.819)	3.43673e-07	0.0312767
	rs6441382	3	161213727	A	C	0.381288	0.996241	-0.324069	0.0635707	0.723 (0.638 - 0.819)	3.43673e-07	0.0312767
	rs7648970	3	161214049	A	T	0.382164	0.999057	-0.322749	0.0633952	0.724 (0.64 - 0.82)	3.5607e-07	0.0301724
	rs9847781	3	161217766	C	T	0.381699	0.999546	-0.321129	0.0633761	0.725 (0.641 - 0.821)	4.04046e-07	0.0270752
	rs6441380	3	161213636	C	T	0.381701	1	-0.320667	0.0633685	0.726 (0.641 - 0.822)	4.18488e-07	0.0261273
	rs1506484	3	161216912	T	C	0.381916	1	-0.317317	0.063335	0.728 (0.643 - 0.824)	5.43902e-07	0.0207637
	rs62278277	3	161212349	G	A	0.382709	0.997903	-0.317276	0.063382	0.728 (0.643 - 0.824)	5.56392e-07	0.0203001
	rs62278278	3	161212364	C	T	0.382709	0.997903	-0.317276	0.063382	0.728 (0.643 - 0.824)	5.56392e-07	0.0203001
	rs57306175	3	161212078	G	A	0.38233	0.998121	-0.317457	0.0634258	0.728 (0.643 - 0.824)	5.58109e-07	0.0202439
	rs34842468	3	161212458	C	G	0.382594	0.998873	-0.316917	0.0633776	0.728 (0.643 - 0.825)	5.71948e-07	0.0198104
	rs6773923	3	161211729	C	T	0.382589	0.998896	-0.316886	0.0633767	0.728 (0.643 - 0.825)	5.73197e-07	0.0197724
	rs6798423	3	161211799	A	G	0.382589	0.998896	-0.316886	0.0633767	0.728 (0.643 - 0.825)	5.73197e-07	0.0197724
	rs59955550	3	161212148	T	C	0.382589	0.998896	-0.316886	0.0633767	0.728 (0.643 - 0.825)	5.73197e-07	0.0197724
	rs6780612	3	161213475	C	T	0.382589	0.998896	-0.316886	0.0633767	0.728 (0.643 - 0.825)	5.73197e-07	0.0197724
	rs6781610	3	161205343	T	C	0.382488	0.998881	-0.316517	0.0633725	0.729 (0.644 - 0.825)	5.89762e-07	0.019409
	rs1506480	3	161211061	T	C	0.382562	1	-0.315644	0.0632755	0.729 (0.644 - 0.826)	6.08797e-07	0.0187938
	rs9854709	3	161206716	A	G	0.38274	0.998121	-0.31614	0.0633816	0.729 (0.644 - 0.825)	6.10422e-07	0.0188069
	rs7624603	3	161207671	G	T	0.383525	0.99712	-0.315585	0.0634201	0.729 (0.644 - 0.826)	6.48735e-07	0.0177437
	rs9866418	3	161198586	A	G	0.38171	0.998807	-0.315441	0.0634431	0.729 (0.644 - 0.826)	6.62566e-07	0.0174584
	rs1463948	3	161219135	C	T	0.38155	0.994018	-0.315708	0.063498	0.729 (0.644 - 0.826)	6.62898e-07	0.0173952
	rs1450517	3	161201495	T	C	0.382028	0.999395	-0.315139	0.0633893	0.73 (0.644 - 0.826)	6.64426e-07	0.017425
	rs9290080	3	161203629	C	G	0.382197	0.999753	-0.315015	0.0633864	0.73 (0.645 - 0.826)	6.70385e-07	0.0173083
	rs13434143	3	161207404	A	G	0.382089	0.99978	-0.31493	0.0633752	0.73 (0.645 - 0.826)	6.71983e-07	0.0172535
	rs1450515	3	161201387	G	T	0.381963	0.999705	-0.31492	0.0633871	0.73 (0.645 - 0.826)	6.75732e-07	0.0171688
	rs9817212	3	161206562	G	A	0.382029	0.999821	-0.314869	0.0633782	0.73 (0.645 - 0.826)	6.76107e-07	0.0171605
	rs9817387	3	161206669	G	A	0.382067	0.999871	-0.314793	0.0633767	0.73 (0.645 - 0.826)	6.79931e-07	0.0170771
	rs13433795	3	161207344	G	A	0.382061	0.999893	-0.314763	0.0633758	0.73 (0.645 - 0.827)	6.81299e-07	0.0170461
	rs7624657	3	161207910	C	T	0.382061	0.999893	-0.314763	0.0633758	0.73 (0.645 - 0.827)	6.81299e-07	0.0170461
	rs6803152	3	161208215	A	T	0.382061	0.999893	-0.314763	0.0633758	0.73 (0.645 - 0.827)	6.81299e-07	0.0170461
	rs6782059	3	161208741	G	C	0.382061	0.999893	-0.314763	0.0633758	0.73 (0.645 - 0.827)	6.81299e-07	0.0170461
	rs7631288	3	161203229	A	G	0.382045	0.999918	-0.314761	0.0633776	0.73 (0.645 - 0.827)	6.81933e-07	0.0170329
	rs7646635	3	161207825	A	C	0.382056	0.999871	-0.314754	0.0633771	0.73 (0.645 - 0.827)	6.82197e-07	0.0170274
	rs9854509	3	161206574	A	G	0.382051	0.999912	-0.314747	0.0633763	0.73 (0.645 - 0.827)	6.82317e-07	0.0170238
	rs7653548	3	161202892	G	T	0.38204	0.99994	-0.31473	0.0633767	0.73 (0.645 - 0.827)	6.83411e-07	0.0170008
	rs7621221	3	161203453	T	G	0.38204	0.99994	-0.31473	0.0633767	0.73 (0.645 - 0.827)	6.83411e-07	0.0170008
	rs7624747	3	161207974	C	G	0.382067	0.999871	-0.314647	0.0633747	0.73 (0.645 - 0.827)	6.87493e-07	0.0169128
	rs7636548	3	161208014	T	G	0.382067	0.999871	-0.314647	0.0633747	0.73 (0.645 - 0.827)	6.87493e-07	0.0169128
	rs9290085	3	161206105	C	A	0.381992	0.999717	-0.314653	0.0633851	0.73 (0.645 - 0.827)	6.90007e-07	0.0168581
	rs9871953	3	161199673	A	C	0.381916	1	-0.314446	0.0633727	0.73 (0.645 - 0.827)	6.98233e-07	0.0167079
	rs1484139	3	161210409	T	C	0.38197	0.999634	-0.314447	0.0633745	0.73 (0.645 - 0.827)	6.98704e-07	0.0166679
	rs9832179	3	161209116	C	T	0.381948	0.999871	-0.314172	0.0633743	0.73 (0.645 - 0.827)	7.14442e-07	0.0163733
	rs9832020	3	161209015	C	T	0.381943	0.999848	-0.314167	0.0633751	0.73 (0.645 - 0.827)	7.14937e-07	0.0163629
	rs9832490	3	161209326	C	G	0.381857	0.999544	-0.313927	0.0633885	0.731 (0.645 - 0.827)	7.32942e-07	0.0160128
	rs9823346	3	161197437	C	T	0.381727	0.998149	-0.309569	0.06349	0.734 (0.648 - 0.831)	1.08332e-06	0.0114958
	rs1450516	3	161201464	G	A	0.387006	0.999582	-0.307847	0.0632427	0.735 (0.649 - 0.832)	1.12902e-06	0.0113452
	rs9869804	3	161209190	A	G	0.386986	0.999918	-0.307075	0.0632282	0.736 (0.65 - 0.833)	1.19404e-06	0.0108379
	rs2404561	3	161215555	A	G	0.369864	0.998821	-0.301574	0.0636856	0.74 (0.653 - 0.838)	2.18674e-06	0.00672069
EAF: Effect allele frequency
Beta: effect size for the effect allele
SE: standard error for beta
PIP : Posterior inclusion probability
OR (95% CI): Odds ratio and 95% confidence interval
Bolded - lead variants from each GWAS locus

## Sheet: Table S5
Table S5. Annotation of the chr21q22.12 credible set variants
													1000 Genomes, effect allele frequency												Human Pangenome Reference Consortium (HPRC)
													AFR	AMR	EAS	EUR	SAS	Major	Effect	Ancestral allele,	Archaic humans				ACB	YRI	MSL	ACB	YRI
rsID	Chr	Position (hg19)	Ref allele	Effect allele	EAF (Overall)	Imputation Info	Beta	SE	OR (95% CI)	p-value	PIP	LD*	n=661	n=347	n=504	n=503	n=489	allele	allele	chimpanzee	Altai	Chagyrskaya	Denisova	Vindija	HG02486	NA19240	HG03098	HG02109	NA18906	EB-3 cell line
rs73381641	21	37060678	T	A	0.092118	0.976831	-0.589938	0.106497	0.554 (0.45 - 0.683)	3.03376e-08	0.0391926	0.898132	0.111	0.001	0	0	0.001	T	A	T	TT	TT	TT	TT	AT	AT	AA	TT	TT	TA
rs73904918	21	37060786	C	T	0.092118	0.976831	-0.589938	0.106497	0.554 (0.45 - 0.683)	3.03376e-08	0.0391926	0.89814	0.111	0.001	0	0	0	C	T	C	CC	CC	CC	CC	CT	CT	TT	CC	CC	CT
rs16993512	21	37062662	T	C	0.0916102	0.987903	-0.593404	0.106511	0.552 (0.448 - 0.681)	2.52856e-08	0.0464592	0.897122	0.111	0.001	0	0	0	T	C	T	TT	TT	TT	TT	CT	CT	CC	TT	TT	TC
rs8127584	21	37069540	G	T	0.0923574	1	-0.594021	0.105838	0.552 (0.449 - 0.679)	1.99376e-08	0.0580067	0.901329	0.111	0.001	0	0	0	G	T	G	GG	GG	GG	GG	GT	GT	TT	GG	GG	GT
rs56270525	21	37071522	C	A	0.094086	0.992306	-0.591233	0.105301	0.554 (0.45 - 0.681)	1.96892e-08	0.0586828	0.905288	0.111	0.001	0	0	0	C	A	C	CC	CC	CC	CC	AC	AC	AA	CC	CC	CA
rs60711299	21	37071784	T	C	0.093606	0.998951	-0.590772	0.105303	0.554 (0.451 - 0.681)	2.02114e-08	0.0572788	0.90705	0.111	0.001	0	0	0	T	C	T	TT	TT	TT	TT	CT	CT	CC	TT	TT	TC
rs73365715	21	37073417	C	T	0.0938108	0.996499	-0.590371	0.105233	0.554 (0.451 - 0.681)	2.02153e-08	0.0572545	0.908627	0.111	0.001	0	0.007	0.004	C	T	T	TT	TT	CC	TT	CT	CT	TT	CC	CC	CT
rs1888459	21	37073985	G	A	0.0939518	0.996716	-0.592324	0.105231	0.553 (0.45 - 0.68)	1.81467e-08	0.0633339	0.908627	0.111	0.001	0	0	0	G	A	G	GG	GG	GG	GG	AG	AG	AA	GG	GG	GA
rs111457485	21	37074899	C	T	0.113094	0.98123	-0.570763	0.0979721	0.565 (0.466 - 0.685)	5.68488e-09	0.187391	1	0.135	0.001	0	0.007	0.005	C	T	T	TT	TT	TT	TT	CT	CT	TT	CC	CC	CT
rs7279257	21	37075391	A	T	0.189569	0.994112	-0.425015	0.0783281	0.654 (0.561 - 0.762)	5.7604e-08	0.021541	0.601547	0.15	0.001	0	0	0	A	T	A	AA	AA	AA	AA	AT	AT	TT	AT	AT	AT
rs2242780	21	37075686	G	C	0.151431	0.998265	-0.477678	0.0854171	0.62 (0.525 - 0.733)	2.24081e-08	0.0520082	0.685795	0.131	0.001	0	0	0	G	C	G	GG	GG	GG	GG	CG	CG	CC	CG	GG	GC
rs8130783	21	37076838	A	C	0.0867004	0.968491	-0.596676	0.109727	0.551 (0.444 - 0.683)	5.39315e-08	0.0229049	0.867171	0.11	0.001	0	0	0	A	C	A	AA	AA	AA	AA	AC	AC	CC	AA	AA	AC
rs55799729	21	37080021	C	T	0.0868127	0.96416	-0.60491	0.110016	0.546 (0.44 - 0.678)	3.83345e-08	0.0315057	0.867666	0.11	0.001	0	0	0	C	T	C	CC	CC	CC	CC	CT	CT	TT	CC	CC	CT
rs73365735	21	37086668	C	T	0.0933447	0.979303	-0.610597	0.106256	0.543 (0.441 - 0.669)	9.11201e-09	0.120556	0.901574	0.109	0.001	0	0	0	C	T	C	CC	CC	CC	CC	CT	CT	TT	CC	CC	CT
rs16997913	21	37117381	C	T	0.0925836	0.974944	-0.595734	0.106458	0.551 (0.447 - 0.679)	2.19414e-08	0.0530412	0.888964	0.107	0.001	0	0	0	C	T	C	CC	CC	CC	CC	CT	CT	TT	CC	CC	CT
rs73365796	21	37123034	C	A	0.0921206	0.96736	-0.590794	0.106642	0.554 (0.449 - 0.683)	3.02491e-08	0.0392962	0.886782	0.108	0.001	0	0	0	C	A	C	CC	CC	CC	CC	AC	AC	AA	CC	CC	CA
rs59084342	21	37137251	C	T	0.0925676	0.964342	-0.575183	0.106294	0.563 (0.457 - 0.693)	6.25941e-08	0.0199359	0.883452	0.112	0.001	0	0	0	C	T	C	CC	CC	CC	CC	CT	CT	TT	CC	CC	CT
* insample LD (r2) with rs111457485 in EMBLEM population
EAF: Effect allele frequency
Beta: effect size for the effect allele
SE: standard error for beta
PIP : Posterior inclusion probability
Bolded: lead GWAS variant in the locus
1000 Genomes Project populations: AFR - African, EUR - European, AMR - Admixed American, SAS - South Asian, EAS - East Asian
YRI - Yoruba in Abadan, Nigeria, MSL - Mende in Sierra Leone, ACB - African Caribbeans in Barbados
EB3 cell line: a BL tumor-derived cell line from a Ugandan child identified as heterozygous for the effect alleles of all CS-SNPs

## Sheet: Table S6
Table S6. eQTL analysis for the chr21q22.12 variants in blood of 1012 African-American controls from the Jackson Heart Study
SNP ID	Chr	Pos_hg19	GWAS_effect	eQTL_Allele Ref	eQTL_A2, Effect allele	Gene	GENE ID	Gene start, hg38	Gene end, hg38	Beta	SE	P-value	LOG10(fdr)	Distance from SNP to 5'end of the gene	Annotation
rs73381641	21	37060678	A	T	A	RUNX1-AS	ENSG00000286153	34836286	34884882	0.0877208	0.0382275	0.0219543	0.513126	-852094	RUNX1 antisense RNA 1
						DOPEY2	ENSG00000142197	36156824	36294274	0.0554785	0.0254139	0.0292658	0.4519	468444	DOP1 leucine zipper like protein B (DOP1B)
rs73904918	21	37060786	T	C	T	RUNX1-AS	ENSG00000286153	34836286	34884882	0.0877208	0.0382275	0.0219543	0.513126	-852202
						DOPEY2	ENSG00000142197	36156824	36294274	0.0554785	0.0254139	0.0292658	0.4519	468336
rs16993512	21	37062662	C	T	C	RUNX1-AS	ENSG00000286153	34836286	34884882	0.0877208	0.0382275	0.0219543	0.513126	-854078
						DOPEY2	ENSG00000142197	36156824	36294274	0.0554785	0.0254139	0.0292658	0.4519	466460
rs8127584	21	37069540	T	G	T	DOPEY2	ENSG00000142197	36156824	36294274	0.0554785	0.0254139	0.0292658	0.4519	459582
rs56270525	21	37071522	A	C	A	RUNX1-AS	ENSG00000286153	34836286	34884882	0.0877208	0.0382275	0.0219543	0.513126	-862938
						DOPEY2	ENSG00000142197	36156824	36294274	0.0554785	0.0254139	0.0292658	0.4519	457600
rs60711299	21	37071784	C	T	C	RUNX1-AS	ENSG00000286153	34836286	34884882	0.0877208	0.0382275	0.0219543	0.513126	-863200
						DOPEY2	ENSG00000142197	36156824	36294274	0.0554785	0.0254139	0.0292658	0.4519	457338
rs73365715	21	37073417	T	C	T	RUNX1-AS	ENSG00000286153	34836286	34884882	0.0989867	0.0377588	0.00888464	0.730049	-864833
						DOPEY2	ENSG00000142197	36156824	36294274	0.0554325	0.0250981	0.0274246	0.465393	455705
rs1888459	21	37073985	A	G	A	RUNX1-AS	ENSG00000286153	34836286	34884882	0.0877208	0.0382275	0.0219543	0.513126	-865401
						DOPEY2	ENSG00000142197	36156824	36294274	0.0554785	0.0254139	0.0292658	0.4519	455137
rs111457485	21	37074899	T	C	T	RUNX1-AS	ENSG00000286153	34836286	34884882	0.0736612	0.0356811	0.039232	0.393536	-866315
rs7279257	21	37075391	T	A	T	RUNX1-AS	ENSG00000286153	34836286	34884882	0.0969028	0.0333334	0.00372804	0.970198	-866807
						DOPEY2	ENSG00000142197	36156824	36294274	0.0452461	0.0221692	0.0415155	0.382791	453731
rs2242780	21	37075686	C	G	C	RUNX1-AS	ENSG00000286153	34836286	34884882	0.0993379	0.0366	0.00675772	0.802634	-867102
						DOPEY2	ENSG00000142197	36156824	36294274	0.0505085	0.0243284	0.0381355	0.399021	453436
rs8130783	21	37076838	C	A	C	-	-			-	-	-	-
rs55799729	21	37080021	T	C	T	DOPEY2	ENSG00000142197	34836286	34884882	0.0617187	0.0256483	0.0162918	0.580524	-871437
						RUNX1-AS	ENSG00000286153	36156824	36294274	0.0912547	0.0385961	0.0182499	0.554393	449101
rs73365735	21	37086668	T	C	T	RUNX1-AS	ENSG00000286153	34836286	34884882	0.0934543	0.0379958	0.014076	0.614945	-878084
						DOPEY2	ENSG00000142197	36156824	36294274	0.0536233	0.0252634	0.034033	0.421359	442454
rs16997913	21	37117381	T	C	T	RUNX1-AS	ENSG00000286153	34836286	34884882	0.0945107	0.0379932	0.0130221	0.63376	-908797
						DOPEY2	ENSG00000142197	36156824	36294274	0.0533466	0.0252646	0.0349736	0.415982	411741
rs73365796	21	37123034	A	C	A	RUNX1-AS	ENSG00000286153	34836286	34884882	0.0945107	0.0379932	0.0130221	0.63376	-914450
						DOPEY2	ENSG00000142197	36156824	36294274	0.0533466	0.0252646	0.0349736	0.415982	406088
rs59084342	21	37137251	T	C	T	RUNX1-AS	ENSG00000286153	34836286	34884882	0.0945107	0.0379932	0.0130221	0.63376	-928667
						DOPEY2	ENSG00000142197	36156824	36294274	0.0533466	0.0252646	0.0349736	0.415982	391871
Bolded - lead GWAS variant in the locus

## Sheet: Table S7
Table S7. Transcription Factor Binding Motif analysis for the chr21q22.12 CS-SNPs with regulatory activity based on Luciferase reporter assays
SNP	CHR	POS_hg19	REF	ALT	SNP sequence context	motif	position 1	orientation 1	Consensus, allele 1	Position 2	orientation 2	Consensus, allele2	Allele 1/allele 2	P-val, allele 1	P-val, allele 2	Fold change	Up/Down	Analysis source
rs2242780	21	37075686	G	C	ATTTTCCCACAGCAGATGTGTTCTT[C/G]CTGAAAAGGGAAGGGCATAGCCCTG	ETV7.H12RSNP.1.P.C	-3	revcomp	cagCaag	-3	revcomp	cagGaag	C/G	0.0026238	6.1e-05	42.99	Up	Opera Autosome
						ETV4.H12RSNP.0.P.B	-4	revcomp	tcagCaaga	-4	revcomp	tcagGaaga	C/G	0.00672899	0.000254	26.53	Up
						ELF2.H12RSNP.1.M.B	-6	revcomp	tttcagCaagaac	-6	revcomp	tttcagGaagaac	C/G	0.00308306	0.000117	26.29	Up
						ELF3.H12RSNP.1.PM.A	-6	revcomp	tttcagCaagaac	-6	revcomp	tttcagGaagaac	C/G	0.00356901	0.000143	25.04	Up
						ELF4.H12RSNP.1.M.B	-6	revcomp	cttttcagCaagaac	-6	revcomp	cttttcagGaagaac	C/G	0.00478267	0.000191	25.03	Up
						STAT1.H12RSNP.0.P.B	-2	revcomp	cccttcccttttcagCaa	-2	revcomp	cccttcccttttcagGaa	C/G	0.000713	6.22e-05	11.47	Up
						BCL6.H12RSNP.0.PSM.A	-2	revcomp	cccttttcagCaa	-2	revcomp	cccttttcagGaa	C/G	8.75e-05	8.01e-06	10.93	Up
						STAT3.H12RSNP.0.P.B	-2	revcomp	cttttcagCaa	-3	direct	cttCctgaaaa	C/G	0.000956	8.75e-05	10.93	Up
						STAT3							C/G	0.245	0.0143			Trap 3.05
						STAT1							C/G	0.202	0.0229
rs60711299	21	37071784	T	C	TATAATTTTAAAAAAAAAAGAACTA[C/T]CAAAACATTTCTCAACAAGTTCCTC	NANOG.H12RSNP.1.P.B	-7	revcomp	ttgAtagttct	-7	revcomp	ttgGtagttct	A/G	0.000378	0.0115073	30.43	Down	Opera Autosome
						LEF1.H12RSNP.0.PSM.A	-4	revcomp	tgttttgAtagt	-4	revcomp	tgttttgGtagt	A/G	0.00046	0.00901819	19.61	Down
						CDX2.H12RSNP.0.PS.A	-7	revcomp	tttgAtagttct	-7	revcomp	tttgGtagttct	A/G	0.000483	0.00858875	17.79	Down
						IRF2.H12RSNP.0.PSM.A	-18	direct	ttaaaaaaaaaagaactaTca	-15	direct	aaaaaaaaagaactaCcaaaa	A/G	0.000282	6.53e-05	4.32	Up
						ARID3A							A/G	0.351	0.0166			Trap 3.05
						GATA3							A/G	0.616	0.0327
rs55799729	21	37080021	T	C	GGTGGAGGTTGCAGTGAGCTGAGAT[C/T]GTGCCACTGCACTCCAGCCTGGGTG	GFI1.H12RSNP.0.PSM.A	-9	direct	agctgagatCg	-9	direct	agctgagatTg	C/T	0.00121999	8.34e-06	146.26	Up	Opera Autosome
						CEBPB.H12RSNP.0.P.B	-3	revcomp	agtggcacGatc	-3	revcomp	agtggcacAatc	G/A	0.0058137	0.000211	27.6	Up
						CEBPB.H12RSNP.1.SM.B	-6	revcomp	agtggcacGatctca	-6	revcomp	agtggcacAatctca	G/A	0.00478272	0.000378	12.64	Up
						CEBPG.H12RSNP.0.P.B	-3	revcomp	agtggcacGatc	-3	revcomp	agtggcacAatc	G/A	0.00527103	0.000438	12.04	Up
						CEBPE.H12RSNP.1.SM.B	-4	revcomp	agtggcacGatct	-4	revcomp	agtggcacAatct	G/A	0.0045554	0.000397	11.47	Up
						NFIX.H12RSNP.0.SM.B	-8	direct	gctgagatCgtgccact	-8	revcomp	agtggcacAatctcagc	G/A	0.000311	0.00155705	5	Down
						CEBPA							G/A	0.0245	0.597			Trap 3.05
						GFI							G/A	0.0265	0.584

## Sheet: Table S8
Table S8. Analysis of somatic mutations in tumors of 89 BL patients from Uganda in relation to 21q22.12 GWAS signal
Muational	Proposed	Mutation	Ratio in the total set				Ratio by rs111457485
Signature	etiology	type	min	max	mean	median	CC, n=71	CT/TT, n=18	p-value*
TMB, log10		Somatic coding and noncoding single nucleotide	3.26	4.83	3.78	3.75	3.75	3.91	0.036
		variants (SNVs) and small (<50 bp) insertions/deletions
COSMIC sig. 5 (BL sig. A)	age	T>C at ATN motifs, srand bias	0	0.92	0.39	0.38	0.37	0.47	0.033
COSMIC sig. 17 (BL sig. B)	unknown	T>G	0	0.37	0.03	0	0.041	0.024	0.35
COSMIC sig. 15 (BL sig. C)	Defective DNA mismatch repair and microsatellite instability (MSI)	C>T at GCN motifs	0	0.23	0.0024	0	0.005	0.006	0.84
COSMIC sig. 9 (BL sig. D)	AICDA and polymerase ƞ activity	Flat mutational profile, T>G enrichment	0	0.6	0.29	0.34	0.29	0.32	0.85
TMB - tumor mutational burden, log10 of somatic mutations per tumor
Mutational signatures from COSMIC and BL tumors (A-D) from Grande et al, 2019
*p-value adjusted by age, sex and EBV tumor status
Associations for other 21q22.12 CS-SNPs are shown in Figure 3b.

## Sheet: Table S9
Table S9. Effect sizes of BL GWAS SNPs within the chr21q22.12 locus by tumor anatomic sites
					All GWAS cases (n=800) vs controls (n=3845)			Head-only cases (n=177) vs controls (n=3845)			Abdominal-only cases (n=253) vs controls (n=3845)			Head-only (n=177) vs Abdominal-only (n=253) tumors
rsID	Chr	Position (hg19)	Ref allele	Effect allele	Beta †	OR	p-value	Beta †	OR	p-value	Beta †	OR	p-value	P (heterogeneity)
rs73381641	21	37060678	T	A	-0.59	0.554	3.03e-08	-0.575	0.562	0.00891	-0.926	0.396	4.89e-05	0.372
rs73904918	21	37060786	C	T	-0.59	0.554	3.03e-08	-0.575	0.562	0.00891	-0.926	0.396	4.89e-05	0.372
rs16993512	21	37062662	T	C	-0.593	0.552	2.53e-08	-0.573	0.564	0.00907	-0.947	0.388	3.82e-05	0.337
rs8127584	21	37069540	G	T	-0.594	0.552	1.99e-08	-0.576	0.562	0.00849	-0.949	0.387	3.37e-05	0.337
rs56270525	21	37071522	C	A	-0.591	0.554	1.97e-08	-0.576	0.562	0.00799	-0.975	0.377	2.17e-05	0.278
rs60711299	21	37071784	T	C	-0.591	0.554	2.02e-08	-0.595	0.552	0.00667	-0.969	0.379	2.36e-05	0.337
rs73365715	21	37073417	C	T	-0.59	0.554	2.02e-08	-0.589	0.555	0.00705	-0.973	0.378	2.25e-05	0.328
rs1888459	21	37073985	G	A	-0.592	0.553	1.81e-08	-0.596	0.551	0.00657	-0.974	0.378	2.2e-05	0.333
rs111457485	21	37074899	C	T	-0.571	0.565	5.68e-09	-0.616	0.54	0.00268	-0.843	0.431	2.65e-05	0.571
rs7279257	21	37075391	A	T	-0.425	0.654	5.76e-08	-0.317	0.729	0.0308	-0.562	0.57	0.000114	0.257
rs2242780	21	37075686	G	C	-0.478	0.62	2.24e-08	-0.45	0.638	0.00692	-0.608	0.544	0.000152	0.393
rs8130783	21	37076838	A	C	-0.597	0.551	5.39e-08	-0.74	0.477	0.00279	-0.963	0.382	6.59e-05	0.807
rs55799729	21	37080021	C	T	-0.605	0.546	3.83e-08	-0.756	0.469	0.00242	-0.972	0.378	6.1e-05	0.828
rs73365735	21	37086668	C	T	-0.611	0.543	9.11e-09	-0.702	0.496	0.00245	-0.963	0.382	2.89e-05	0.517
rs16997913	21	37117381	C	T	-0.596	0.551	2.19e-08	-0.696	0.499	0.00272	-0.897	0.408	6.62e-05	0.656
rs73365796	21	37123034	C	A	-0.591	0.554	3.02e-08	-0.697	0.498	0.00281	-0.905	0.404	6.66e-05	0.653
rs59084342	21	37137251	C	T	-0.575	0.563	6.26e-08	-0.648	0.523	0.00462	-0.895	0.409	7.36e-05	0.557
OR: Odds ratio
Bolded - lead GWAS variant in the locus
Difference of effects: Difference between beta estimated in head-only vs controls (column I) and beta estimated in abdominal only vs controls (column L)
P(heterogeneity) = p-value from case-case analysis comparing effect of variants in head-only tumors vs abdominal only tumors
†: Model based on the GWAS model: case-control status ~ SNP+age+genetic gender+country+pop-spec-PC1+pop-spec-PC2+pop-spec-PC3+[GRM] . GRM was fit as a random effects variable; all other covariates as fixed effects variables.
^: Model based on GWAS model for case-case analysis: "coded case-control status" ~ SNP+age+genetic gender+country+pop-spec-PC1+pop-spec-PC2+pop-spec-PC3+[GRM], where coded case-control status is set as case (1) for head only tumors and control (0) for abdominal only tumors. GRM was fit as a random effects variable; all other covariates as fixed effects variables.

[truncated: 6 more sheets: Table S10, Table S11, Table S12, Table S13, Table S14, Table S15]
